# Supplementary material for: A fungal substrate mimicking molecule suppresses plant immunity via an inter-kingdom conserved motif
Source: Nat Commun. 2019 Apr 5;10:1576. doi: 10.1038/s41467-019-09472-8 (PMC6450895; doi:10.1038/s41467-019-09472-8)
Supplement: Supplementary file 9 — Source Data [file 41467_2019_9472_MOESM9_ESM.xlsx]

## Sheet: Fig1B
Disease rating Fig 1B
Rep	Strain	dead	heavy	tumor	stumor	chlo	wosy	di	n			dead	dead plants
1	SG	0	1	14	10	4	5	174	34			heavy	heavy tumor on base of stem or stunted growth
2	SG	0	1	14	10	4	5	174	34			tumor	tumor on leave and/or stem
3	SG	1	3	23	12	0	0	259	39			stumor	small tumors
4	SG	0	2	17	14	1	2	212	36			chlo	Chlorosis
5	SG	0	2	27	5	0	1	233	35			wosy	without symptoms
6	SG	0	1	22	11	4	0	230	38			n	N
7	SG	2	10	18	2	0	1	249	33			di	disease index
1	pi2	0	0	0	0	27	10	91	37
2	pi2	0	0	0	1	28	6	95	35
3	pi2	0	0	0	3	33	6	120	42
4	pi2	0	0	0	1	22	0	71	23			SG200	SG200	SG200	SG200	SG200	SG200	SG200
5	pi2	0	0	0	0	28	5	89	33			Δpit2	Δpit2	Δpit2	Δpit2	Δpit2	Δpit2	Δpit2
6	pi2	0	0	0	0	35	3	108	38			UhPit2 (#433)				UhPit2 single (#433)	UhPit2 single (#433)
7	pi2	0	0	0	6	25	4	109	35				SrPit2 single (#437)	SrPit2 single (#437)	SrPit2 single (#437)
5	Mppi	0	0	1	4	31	2	122	38							MpPit2 single (#464)	MpPit2 single (#464)	MpPit2 single (#464)
6	Mppi	0	0	1	3	34	2	126	40
7	Mppi	0	0	3	9	20	5	131	37
2	Srpi	0	0	7	11	12	7	147	37			SG	SG200
3	Srpi	0	0	8	12	15	4	165	39			pi2	Δpit2
4	Srpi	0	0	4	6	23	3	130	36			Uhpi	UhPit2 (#433)
1	Uhpi	0	0	1	5	32	3	131	41			Srpi	SrPit2 single (#437)
5	Uhpi	0	0	0	3	31	3	111	37			Mppi	MpPit2 single (#464)
6	Uhpi	0	0	0	0	38	3	117	41
> summary(fit)
Df Sum Sq Mean Sq F value Pr(>F)
Strain 4 46.18 11.545 75.727 7.12e-09 ***
Rep 1 1.44 1.439 9.439 0.00891 **
Strain:Rep 4 1.89 0.473 3.100 0.05368 .
Residuals 13 1.98 0.152
---
Signif. codes: 0 ‘***’ 0.001 ‘**’ 0.01 ‘*’ 0.05 ‘.’ 0.1 ‘ ’ 1
> #model.tables(fit, "means")
> a<-HSD.test(fit,"Strain",group=TRUE)
> a
$statistics
Mean CV MSerror HSD r.harmonic
4.067667 9.599166 0.1524607 0.8816774 3.888889
$parameters
Df ntr StudentizedRange alpha test name.t
13 5 4.452906 0.05 Tukey Strain
$means
dia std r Min Max
Mppi 3.300356 0.2101962 3 3.150000 3.540541
pi2 2.824458 0.2294560 7 2.459459 3.114286
SG 6.145777 0.8807793 7 5.117647 7.545455
Srpi 3.938284 0.3112821 3 3.611111 4.230769
Uhpi 3.016260 0.1713114 3 2.853659 3.195122
$comparison
NULL
$groups
trt means M
1 SG 6.145777 a
2 Srpi 3.938284 b
3 Mppi 3.300356 bc
4 Uhpi 3.016260 bc
5 pi2 2.824458 c
> a1<-HSD.test(fit,"Rep",group=TRUE)
> a1
$statistics
Mean CV MSerror HSD r.harmonic
4.067667 9.599166 0.1524607 1.061015 3.230769
$parameters
Df ntr StudentizedRange alpha test name.t
13 7 4.884224 0.05 Tukey Rep
$means
dia std r Min Max
1 3.590743 1.372544 3 2.459459 5.117647
2 3.934969 1.202131 3 2.714286 5.117647
3 4.576313 1.915461 3 2.857143 6.641026
4 4.195652 1.489622 3 3.086957 5.888889
5 3.891160 1.855997 4 2.696970 6.657143
6 3.724599 1.558550 4 2.842105 6.052632
7 4.733427 2.444596 3 3.114286 7.545455
$comparison
NULL
$groups
trt means M
1 7 4.733427 a
2 3 4.576313 ab
3 4 4.195652 ab
4 2 3.934969 ab
5 5 3.891160 ab
6 6 3.724599 ab
7 1 3.590743 b

## Sheet: Fig2A
Disease rating Fig 2A
name	geno	rep	DI
SG200 WT	SG2wt	1	6.875			Study: fit ~ "geno"
SG200 WT	SG2wt	2	7.51613
SG200 WT	SG2wt	3	7.625			HSD Test for DI
∆pit2	pit2	1	3.12121
∆pit2	pit2	2	3.06452			Mean Square Error: 0.03482183
∆pit2	pit2	3	3.13333
UmPit2 (#616)	Upit616	1	6.87097			geno, means
UmPit2 (#616)	Upit616	2	7.38889
UmPit2 (#616)	Upit616	3	7.37838			DI std r Min Max
UmPID (#447)	Um447	1	3.83333			pit2 3.106354 0.03673592 3 3.064516 3.133333
UmPID (#447)	Um447	2	3.88889			SG2wt 7.338710 0.40525698 3 6.875000 7.625000
UmPID (#447)	Um447	3	4.16129			Uh531 3.159834 0.03355391 3 3.121212 3.181818
UhPID multiple (#531)	Uh531	1	3.17647			Um447 3.961171 0.17552053 3 3.833333 4.161290
UhPID multiple (#531)	Uh531	2	3.12121			Upit616 7.212745 0.29603444 3 6.870968 7.388889
UhPID multiple (#531)	Uh531	3	3.18182
						Alpha: 0.05 ; DF Error: 9
						Critical Value of Studentized Range: 4.755404
						Minimun Significant Difference: 0.5123333
						Treatments with the same letter are not significantly different.
						DI groups
						SG2wt 7.338710 a
						Upit616 7.212745 a
						Um447 3.961171 b
						Uh531 3.159834 c
						pit2 3.106354 c
						> a1		Reps are the same!
						$`statistics`
						MSerror Df Mean CV MSD
						0.03482183 9 4.955763 3.765436 0.3295126
						$parameters
						test name.t ntr StudentizedRange alpha
						Tukey rep 3 3.948492 0.05
						$means
						DI std r Min Max Q25 Q50 Q75
						1 4.775397 1.935208 5 3.121212 6.875000 3.176471 3.833333 6.870968
						2 4.995927 2.266502 5 3.064516 7.516129 3.121212 3.888889 7.388889
						3 5.095964 2.235784 5 3.133333 7.625000 3.181818 4.161290 7.378378
						$comparison
						NULL
						$groups
						DI groups
						3 5.095964 a
						2 4.995927 a
						1 4.775397 a
						attr(,"class")
						[1] "group"

## Sheet: Fig2D
Disease rating Fig 2D
Rep	Strain	dead	heavy	tumor	stumor	chlo	wosy	di	n		dead	dead plants
1	SG	2	10	18	2	0	1	249	33		heavy	heavy tumor on base of stem or stunted growth
1	pi2	0	0	0	6	25	4	109	35		tumor	tumor on leave and/or stem
1	PiCh	0	0	1	6	26	4	119	37		stumor	small tumors
2	SG	0	8	22	1	2	1	238	34		chlo	Chlorosis
2	pi2	0	0	0	1	16	1	54	18		wosy	without symptoms
2	PiCh	0	0	0	8	27	1	122	36
3	SG	0	1	18	7	0	4	174	30
3	pi2	0	0	0	1	29	2	94	32
3	PiCh	0	0	0	2	27	1	92	30		SG200	SG200	SG200	SG200	SG200	SG200	SG200
4	SG	1	4	26	4	2	1	256	38		Δpit2	Δpit2	Δpit2	Δpit2	Δpit2		Δpit2
4	pi2	0	0	0	1	34	2	109	37		Pit2ChiUhPID single (#508)	Pit2ChiUhPID single (#508)	Pit2ChiUhPID single (#508)	Pit2ChiUhPID single (#508)
4	PiCh	0	0	0	0	34	1	103	35						UhPit2ChiUmPID (#595)	UhPit2ChiUmPID (#595)	UhPit2ChiUmPID (#595)
5	SG	0	2	20	5	3	0	192	30
5	pi2	0	0	0	1	29	1	93	31
5	Uhpi	0	0	19	15	5	1	224	40		SG	SG200
6	SG	0	2	21	8	6	1	224	38		pi2	Δpit2
6	Uhpi	0	0	12	18	8	2	200	40		PiCh	Pit2ChiUhPID single (#508)
7	SG	1	6	26	1	0	1	253	35		Uhpi	UhPit2ChiUmPID (#595)
7	pi2	0	0	0	1	33	0	104	34
7	Uhpi	0	0	14	19	2	1	200	36
fit<- aov(dia ~ Strain +Rep + Strain*Rep, data=joha)
> summary(fit)
Df Sum Sq Mean Sq F value Pr(>F)
Strain 3 54.94 18.313 82.049 2.9e-08 ***
Rep 1 0.18 0.182 0.817 0.384
Strain:Rep 3 0.12 0.039 0.177 0.910
Residuals 12 2.68 0.223
---
Signif. codes: 0 ‘***’ 0.001 ‘**’ 0.01 ‘*’ 0.05 ‘.’ 0.1 ‘ ’ 1
> #model.tables(fit, "means")
> a<-HSD.test(fit,"Strain",group=TRUE)
> a
$statistics
Mean CV MSerror HSD r.harmonic
4.671617 10.113 0.2232001 0.9371711 4.48
$parameters
Df ntr StudentizedRange alpha test name.t
12 4 4.19866 0.05 Tukey Strain
$means
dia std r Min Max
pi2 3.009426 0.06755211 6 2.937500 3.114286
PiCh 3.153657 0.19257171 4 2.942857 3.388889
SG 6.657944 0.66101009 7 5.800000 7.545455
Uhpi 5.385185 0.33431953 3 5.000000 5.600000
$comparison
NULL
$groups
trt means M
1 SG 6.657944 a
2 Uhpi 5.385185 b
3 PiCh 3.153657 c
4 pi2 3.009426 c
> a1<-HSD.test(fit,"Rep",group=TRUE)
> a1
$statistics
Mean CV MSerror HSD r.harmonic
4.671617 10.113 0.2232001 1.397455 2.8
$parameters
Df ntr StudentizedRange alpha test name.t
12 7 4.949594 0.05 Tukey Rep
$means
dia std r Min Max
1 4.625319 2.5294252 3 3.114286 7.545455
2 4.462963 2.2057258 3 3.000000 7.000000
3 3.934722 1.6166685 3 2.937500 5.800000
4 4.208548 2.1895671 3 2.942857 6.736842
5 5.000000 1.7776389 3 3.000000 6.400000
6 5.447368 0.6326745 2 5.000000 5.894737
7 5.280984 2.0983903 3 3.058824 7.228571
$comparison
NULL
$groups
trt means M
1 6 5.447368 a
2 7 5.280984 ab
3 5 5.000000 ab
4 1 4.625319 ab
5 2 4.462963 ab
6 4 4.208548 ab
7 3 3.934722 b

## Sheet: Fig3
Fig 3A Inhibitory profiles UmPit2 and UhPit2														Fig. 3C Inhibitory profiles UmPID14 and UhPID14
concentration	UhPit2	UhPit2	UhPit2		UmPit2	UmPit2	UmPit2							concentration µM	UhPID in maize				UmPID in maize
	rep1	rep2	rep3	mean	rep1	rep2	rep3	mean							I	II	III	mean	I	II	III	mean
Log(Col("concentration"))														0	10.9793	11.0163	9.71858	10.5714	10.9793	11.0163	9.71858	10.5714
0	100	100	100	100	100	100	100	100						2	18.4575	16.1056	17.837	17.4667	9.1492	8.8631	11.4435	9.81861
0.30103	100	100	100	100	100	100	100	100						4	13.8702	9.7895	21.0573	14.9057	5.76431	6.02966	6.07089	5.95495
0.60206	100	100	100	100	95.7874	100	100	98.5958						8	9.8459	10.4263	9.73462	10.0023	4.13355	5.89415	6.42483	5.48418
0.90309	61.4373	79.7014	75.3352	72.158	53.5689	49.33	57.3211	53.4067						16	4.02657	4.06146	4.24637	4.11147	2.86232	2.51593	2.3917	2.58998
1.20412	73.3691	87.0525	76.35	78.9239	30.5373	31.2031	35.7415	32.494						32	1.54181	1.40143	1.39842	1.44722	0.899286	0.803456	0.80987	0.837537
														64	0.336299	0.39353	0.390719	0.373516	0.0614031	0.156189	0.209478	0.142357
Fig. 3B Inhibition during infection
Experiment Fig 3B	wt	ΔPit2	∆Pit2_UhPit2	∆Pit2_UmPit2
1	12.897	31.2093	26.1596	19.0135
1	13.3593	30.3045	23.5636	17.3521
1	13.5247	28.1199	24.0041	18.0956
2	9.94272	28.8021	19.1334	13.0194
2	9.49681	28.0055	19.2794	12.2288
2	8.79878	28.2921	19.4307	13.3195
4	13.5198	30.9267	23.5787	11.2953
4	12.7566	30.7744	23.21	12.4221
4	12.9228	31.2042	26.8191	12.058
average	11.9132	29.7376	22.7976	14.3116
SD	1.91669	1.40129	2.9034	2.96669
> fit2<- aov (Joha~Genotype +Rep + (plant|Rep) + Genotype*Rep , data=joha)
> summary(fit2)
Df Sum Sq Mean Sq F value Pr(>F)
Genotype 3 1799.9 600.0 129.941 <2e-16 ***
Rep 1 2.1 2.1 0.458 0.5039
Genotype:Rep 3 51.5 17.2 3.717 0.0228 *
Residuals 28 129.3 4.6
---
Signif. codes: 0 ‘***’ 0.001 ‘**’ 0.01 ‘*’ 0.05 ‘.’ 0.1 ‘ ’ 1
> anova(fit2)
Analysis of Variance Table
Response: Joha
Df Sum Sq Mean Sq F value Pr(>F)
Genotype 3 1799.86 599.95 129.9408 < 2e-16 ***
Rep 1 2.12 2.12 0.4584 0.50394
Genotype:Rep 3 51.48 17.16 3.7168 0.02285 *
Residuals 28 129.28 4.62
---
Signif. codes: 0 ‘***’ 0.001 ‘**’ 0.01 ‘*’ 0.05 ‘.’ 0.1 ‘ ’ 1
> b
$statistics
Mean CV MSerror HSD
19.68972 10.91304 4.617117 2.765613
$parameters
Df ntr StudentizedRange alpha test name.t
28 4 3.861244 0.05 Tukey Genotype
$means
Joha std r Min Max
?Pit2 29.73667 1.400286 9 28.01 31.21
?Pit2_UhPit2 22.79667 2.903881 9 19.13 26.82
?Pit2_UmPit2 14.31222 2.965657 9 11.30 19.01
wt 11.91333 1.916064 9 8.80 13.52
$comparison
NULL
$groups
	trt	means	M
1	?Pit2	2973667	a
2	?Pit2_UhPit2	2279667	b
3	?Pit2_UmPit2	1431222	c
4	wt	1191333	c

## Sheet: Fig6A
Sequence	Start	End	PSMs	Mean log2 Int E-64	Mean log2 Int Inh-Mix	log2 Int. UmPit2 + E-64 I	log2 Int. UmPit2 + E-64 II	log2 Int. UmPit2 + E-64 III	log2 Int. UmPit2 + Inh.Mix I	log2 Int. UmPit2 + Inh.Mix II	log2 Int. UmPit2 + Inh.Mix III
RSLSTDASMSSA	5	16	8	NaN	16.489	NaN	NaN	NaN	16.5755	15.5244	17.3672
RSLSTDASMSSAA	5	17	8	NaN	17.4702	NaN	NaN	NaN	18.0134	15.9916	18.4055
RSLSTDASMSSAAGKL	5	20	13	NaN	19.1289	NaN	NaN	NaN	19.9489	18.0086	19.4292
RSLSTDASMSSAAGKLN	5	21	36	NaN	20.202	NaN	NaN	NaN	20.6729	19.2747	20.6583
SLSTDASMSSAA	6	17	4	NaN	15.4728	NaN	NaN	NaN	15.6516	14.4766	16.2901
SLSTDASMSSAAGKL	6	20	36	NaN	19.9158	NaN	NaN	NaN	19.7219	19.3061	20.7193
SLSTDASMSSAAGKLN	6	21	63	NaN	21.3778	14.0287	NaN	NaN	22.0365	20.3606	21.7363
LSTDASMSSAAGKL	7	20	15	NaN	18.2656	NaN	NaN	NaN	18.5053	17.2691	19.0223
LSTDASMSSAAGKLN	7	21	14	NaN	19.3696	16.0766	NaN	NaN	19.9445	18.4033	19.7609
STDASMSSAAGKL	8	20	13	16.6453	16.7734	16.9556	NaN	16.335	16.3628	15.8241	18.1332
STDASMSSAAGKLN	8	21	16	17.1518	17.3765	19.0581	14.6121	17.7853	17.4637	16.1718	18.494
TDASMSSAAGKL	9	20	49	NaN	23.341	NaN	NaN	NaN	23.4546	22.2988	24.2697
TDASMSSAAGKLN	9	21	51	NaN	22.7272	NaN	NaN	NaN	21.6484	22.104	24.4292
TDASMSSAAGKLNR	9	22	6	NaN	20.4451	NaN	NaN	NaN	20.7741	20.0339	20.5273
DASMSSAAGKL	10	20	1	NaN	14.7129	NaN	NaN	NaN	13.4136	NaN	16.0121
ASMSSAAGKL	11	20	7	16.4682	18.5019	17.8493	NaN	15.0871	18.6812	17.4064	19.4182
FGFTGSLG	26	33	9	NaN	20.0933	NaN	NaN	NaN	19.7384	19.7873	20.7541
FGFTGSLGKEPDN	26	38	2	NaN	15.864	NaN	NaN	NaN	15.4369	15.5086	16.6465
GFTGSLG	27	33	8	NaN	19.1345	NaN	NaN	NaN	19.5113	18.0903	19.802
GFTGSLGKEPDN	27	38	1	NaN	14.559	NaN	NaN	NaN	14.471	13.353	15.8529
FTGSLGKEPD	28	37	2	NaN	16.3851	NaN	NaN	NaN	16.2095	15.8751	17.0706
FTGSLGKEPDN	28	38	10	NaN	19.3986	NaN	NaN	NaN	19.5837	18.35	20.262
FTGSLGKEPDNG	28	39	5	NaN	17.0444	NaN	NaN	NaN	16.8354	16.3926	17.9052
FTGSLGKEPDNGQ	28	40	1	NaN	14.6882	NaN	NaN	NaN	14.2806	14.4113	15.3728
FTGSLGKEPDNGQVQ	28	42	5	NaN	17.2552	NaN	NaN	NaN	17.4772	16.4946	17.7936
GSLGKEPDNGQVQIK	30	44	2	NaN	17.6757	NaN	NaN	NaN	18.4289	16.5082	18.0901
KTVVMPTDPNGDVVIWE	77	93	2	NaN	15.3481	NaN	NaN	NaN	15.3675	15.463	15.2139
TVVMPTDPNGDVVIWE	78	93	22	NaN	20.1033	NaN	NaN	NaN	20.212	19.8069	20.2911
VVMPTDPNGDVVIWE	79	93	8	NaN	17.8843	NaN	NaN	NaN	17.2646	18.2354	18.1529
MPTDPNGDVVIWE	81	93	1	NaN	14.9629	NaN	NaN	NaN	15.1671	14.8735	14.848
PTDPNGDVVIWE	82	93	1	NaN	15.8663	NaN	NaN	NaN	15.8151	15.8607	15.923
PNGDVVIWE	85	93	17	16.324	19.498	16.5977	14.3228	18.0513	19.7825	20.442	18.2694

## Sheet: Fig6E-H
Fig.6E Inhibitory profiles cMIP
						concentration	Pit2	Pit2	Pit2		concentration	PID14	PID14	PID14
concentration	PID14	PID14 SE	Pit2	Pit2 SE		µM	% activity	% activity	% activity		µM	% activity	% activity	% activity
µM	% activity		% activity				Rep1	Rep2	Rep3			Rep1	Rep2	Rep3
3 reps	mean		mean			Log(Col("concentration"))					log(Col("concentration"))
Log						--	100	100	100		--	100	100	100
--	100	--	100	--		-1.20412	103.355	81.718	77.9664		-1.20412	82.1954	70.7199	70.5094
-1.20412	74.4749	3.86075	87.6796	7.91195		-0.90309	100.7	82.3056	76.8555		-0.90309	93.4449	73.4607	75.2492
-0.90309	80.7183	6.38422	86.6205	7.21363		-0.60206	109.391	88.6085	86.9643		-0.60206	91.312	77.5269	91.6316
-0.60206	86.8235	4.64924	94.9881	7.21728		-0.30103	103.039	84.581	98.3057		-0.30103	86.9224	69.6031	80.6272
-0.30103	79.0509	5.0614	95.3086	5.53506		0	94.6025	87.5475	114.093		0	84.7079	65.0478	77.2778
0	75.6779	5.73148	98.7476	7.93824		0.30103	92.8466	77.3859	74.0612		0.30103	58.6384	35.0961	54.2765
0.30103	49.337	7.23093	81.4312	5.78779		0.60206	45.6543	40.3374	30.0514		0.60206	23.5424	13.1472	15.4246
0.60206	17.3714	3.15475	38.681	4.57967		0.90309	21.8045	15.4123	12.8986		0.90309	12.6639	5.56014	6.98511
0.90309	8.40305	2.16977	16.7051	2.65095		1.20412	11.4051	6.26185	7.24852		1.20412	4.89136	2.97586	4.22
1.20412	4.02907	0.56114	8.30516	1.57593		1.50515	8.81213	4.30249	5.23543		1.50515	0.28226	2.17405	2.44446
1.50515	1.63359	0.68016	6.11668	1.37437		1.80618	n.d.	2.81996	4.87273		1.80618	0.66703	0.32935	1.70067
1.80618	0.89902	0.41251	3.84635	--

## Sheet: Fig7D&F
Fig.7D Inhibitory profiles cMIP
% activity
UmPID14	100	51.5211	49.4718	42.6878	49.027	47.0335	44.5243	39.8883	29.0429	34.688	29.6381	26.1343		% inhibition	0	0.5	1	2	4	8	16	32	64
		59.4778	51.0177	53.9558	52.1605	47.9734	49.8454	27.9212	32.8607	36.8884	34.4154	26.2232		UmPID14	0	50.1608	52.2196	51.9875	67.2209	69.3714	64.4994	67.8717	73.85
		46.4238	44.5145	50.724	48.33	48.3342	49.6677	30.5278	29.9822	34.9255	32.3313	26.0926		StrepPID14	0	69.9981	76.4708	71.7653	70.0327	64.5359	69.7679	71.6621	77.326
average	100	52.4742	48.3347	49.1225	49.8392	47.7804	48.0125	32.7791	30.6286	35.5006	32.1283	26.15		MEMEG	0	48.0889	72.3542	65.8127	70.8664	87.0541	91.2129	92.5095	94.3592
SD		6.57897	3.39742	5.80221	2.04028	0.671489	3.02215	6.29318	1.98932	1.20767	2.39514	0.0666793			0
StrepPID14	100	45.5447	42.9504	46.7537	24.2618	20.7772	28.4449	31.3693	33.8253	26.4674	27.0152	22.5723		SD
		53.5871	35.166	42.3021	31.1626	27.6645	29.0023	33.2009	39.6721	31.9634	29.0391	23.3065		UmPID14	0	2.04028	0.671489	3.02215	6.29318	1.98932	1.20767	2.39514	0.0666793
		45.841	47.6329	44.8853	34.5811	22.1459	27.257	25.3319	32.8949	32.2655	28.9595	22.1433		StrepPID14	0	5.25665	3.6461	0.89139	4.11758	3.67379	3.26384	1.1462	0.588244
average	100	48.3243	41.9164	44.647	30.0019	23.5292	28.2347	29.9673	35.4641	30.2321	28.3379	22.674		MEMEG	0	12.0978	4.85936	5.002	3.82752	2.38962	1.12763	0.833222	0.792736
SD		4.56016	6.29741	2.23534	5.25665	3.6461	0.89139	4.11758	3.67379	3.26384	1.1462	0.588244
MEMEG	100	55.6949	56.0231	61.9895	65.8225	33.0875	39.8608	33.3954	15.6897	10.0777	8.44663	6.55481
		47.6634	47.9982	55.4401	46.0572	26.11	32.2882	28.0163	11.8269	8.29115	6.91942	5.14081
		42.9804	42.4915	52.441	43.8538	23.7399	30.413	25.989	11.3212	7.99245	7.10553	5.22673
average	100	48.7796	48.8376	56.6235	51.9111	27.6458	34.1873	29.1336	12.9459	8.7871	7.49053	5.64078
SD		6.43035	6.80476	4.88302	12.0978	4.85936	5.002	3.82752	2.38962	1.12763	0.833222	0.792736
% inhibition
UmPID14	100	48.4789	50.5282	57.3122	50.973	52.9665	55.4757	60.1117	70.9571	65.312	70.3619	73.8657
		40.5222	48.9823	46.0442	47.8395	52.0266	50.1546	72.0788	67.1393	63.1116	65.5846	73.7768
		53.5762	55.4855	49.276	51.67	51.6658	50.3323	69.4722	70.0178	65.0745	67.6687	73.9074
average	100	47.5258	51.6653	50.8775	50.1608	52.2196	51.9875	67.2209	69.3714	64.4994	67.8717	73.85
SD		6.57897	3.39742	5.80221	2.04028	0.671489	3.02215	6.29318	1.98932	1.20767	2.39514	0.0666793
StrepPID14	100	54.4553	57.0496	53.2463	75.7382	79.2228	71.5551	68.6307	66.1747	73.5326	72.9848	77.4277
		46.4129	64.834	57.6979	68.8374	72.3355	70.9977	66.7991	60.3279	68.0366	70.9609	76.6935
		54.159	52.3671	55.1147	65.4189	77.8541	72.743	74.6681	67.1051	67.7345	71.0405	77.8567
average	100	51.6757	58.0836	55.353	69.9981	76.4708	71.7653	70.0327	64.5359	69.7679	71.6621	77.326
SD		4.56016	6.29741	2.23534	5.25665	3.6461	0.89139	4.11758	3.67379	3.26384	1.1462	0.588244
MEMEG	100	44.3051	43.9769	38.0105	34.1775	66.9125	60.1392	66.6046	84.3103	89.9223	91.5534	93.4452
		52.3366	52.0018	44.5599	53.9428	73.89	67.7118	71.9837	88.1731	91.7088	93.0806	94.8592
		57.0196	57.5085	47.559	56.1462	76.2601	69.587	74.011	88.6788	92.0076	92.8945	94.7733
average	100	51.2204	51.1624	43.3765	48.0889	72.3542	65.8127	70.8664	87.0541	91.2129	92.5095	94.3592
SD		6.43035	6.80476	4.88302	12.0978	4.85936	5.002	3.82752	2.38962	1.12763	0.833222	0.792736
Fig.7F disease rating
Rep	Strain	dead	heavy	tumor	stumor	chlo	wosy	n	di	p_dead	p_heavy	p_tumor	p_stumor	p_chlo	p_wosy						dead	dead plants
1	WT	0	6	19	7	2	0	34	228	0	17.6471	55.8824	20.5882	5.88235	0						heavy	heavy tumor on base of stem or stunted growth
1	pi2	0	0	0	1	27	4	32	90	0	0	0	3.125	84.375	12.5						tumor	tumor on leave and/or stem
1	pipit2	0	2	14	14	5	0	35	201	0	5.71429	40	40	14.2857	0						stumor	small tumors
1	pitR48	0	0	0	1	31	4	36	102	0	0	0	2.77778	86.1111	11.1111						chlo	Chlorosis
2	WT	0	4	25	6	0	0	35	241	0	11.4286	71.4286	17.1429	0	0						wosy	without symptoms
2	pi2	0	0	0		29	2	31	89	0	0	0	0	93.5484	6.45161						n	N
2	pipit2	0	2	18	10	3	0	33	203	0	6.06061	54.5455	30.303	9.09091	0						di	disease index
2	pitR48	0	0	0		30	4	34	94	0	0	0	0	88.2353	11.7647
3	WT	0	3	20	7	3	0	33	211	0	9.09091	60.6061	21.2121	9.09091	0
3	pi2	0	0	0	0	27	4	31	85	0	0	0	0	87.0968	12.9032						WT	SG200 WT
3	pipit2	0	1	14	11	10	0	36	192	0	2.77778	38.8889	30.5556	27.7778	0						pi2	∆pit2
3	pitR48	0	0	0	0	33	1	34	100	0	0	0	0	97.0588	2.94118						pipit2	∆pit2_pit2 (#5)
4	WT	0	3	11	5	3	0	22	138	0	13.6364	50	22.7273	13.6364	0						pitR48	∆pit2/Pit2R48AW49A
4	pi2	0	0	0		25	5	30	80	0	0	0	0	83.3333	16.6667
4	pipit2	0	5	18	6		0	29	201	0	17.2414	62.069	20.6897	0	0
4	pitR48	0	0	0	2	21	8	31	81	0	0	0	6.45161	67.7419	25.8065
5	WT	0	4	18	7	4	0	33	209	0	12.1212	54.5455	21.2121	12.1212	0
5	pi2	0	0	0	0	28	6	34	90	0	0	0	0	82.3529	17.6471
5	pipit2	0	2	12	7	10	0	31	167	0	6.45161	38.7097	22.5806	32.2581	0
5	pitR48	0	0	0	0	22	9	31	75	0	0	0	0	70.9677	29.0323
Df Sum Sq Mean Sq F value Pr(>F)
Strain 3 61.59 20.530 129.098 2.13e-09 ***
Rep 1 0.19 0.195 1.224 0.290
Strain:Rep 3 0.12 0.039 0.247 0.862
Residuals 12 1.91 0.159
---
Signif. codes: 0 ‘***’ 0.001 ‘**’ 0.01 ‘*’ 0.05 ‘.’ 0.1 ‘ ’ 1
> #model.tables(fit, "means")
> a<-HSD.test(fit,"Strain",group=TRUE)
> a
$statistics
Mean CV MSerror HSD
4.4715 8.91827 0.1590258 0.7487892
$parameters
Df ntr StudentizedRange alpha test name.t
12 4 4.19866 0.05 Tukey Strain
$means
dia std r Min Max
pi2 2.748 0.09284396 5 2.65 2.87
pipit2 5.908 0.65834641 5 5.33 6.93
pitR48 2.712 0.20241047 5 2.42 2.94
WT 6.518 0.26855167 5 6.27 6.89
$comparison
NULL
$groups
trt means M
1 WT 6.518 a
2 pipit2 5.908 a
3 pi2 2.748 b
4 pitR48 2.712 b
> a1<-HSD.test(fit,"Rep",group=TRUE)
> a1
$statistics
Mean CV MSerror HSD
4.4715 8.91827 0.1590258 0.8987933
$parameters
Df ntr StudentizedRange alpha test name.t
12 5 4.50771 0.05 Tukey Rep
$means
dia std r Min Max
1 4.5225 2.005382 4 2.81 6.71
2 4.6675 2.160777 4 2.76 6.89
3 4.3500 1.798351 4 2.74 6.39
4 4.6200 2.302260 4 2.61 6.93
5 4.1975 1.959921 4 2.42 6.33
